# Supplementary material for: Alterations in Plasma Lipid Profiles Associated with Melanoma and Therapy Resistance
Source: Int J Mol Sci. 2024 Jan 26;25(3):1558. doi: 10.3390/ijms25031558 (PMC10855791; doi:10.3390/ijms25031558)
Supplement: Supplementary file 1 [file ijms-25-01558-s001.zip]

Archive with 1 entries (1 files):
- ijms-2822312-supplementary.pdf
